# Supplementary material for: A structure filter for the Eukaryotic Linear Motif Resource
Source: BMC Bioinformatics. 2009 Oct 24;10:351. doi: 10.1186/1471-2105-10-351 (PMC2774702; doi:10.1186/1471-2105-10-351)
Supplement: Additional file 6 — The ELM dataset of structural instances. The complete set of 158 3D non-redundant instances from 36 different LM entries from the ELM resource release June 2007. The table reports sequence and structure information for each instance. [file 1471-2105-10-351-S6.XLS]

## Sheet: Table_S1_new.xls
Figure	ELM LM (a)	sprot (b)	range (c)	SCOP (d)	chain	notes	acc (e)	acc_nw (f)	sse (g)	sse_nw (h)	3D information (k)
	LIG_14-3-3_3	P35568	267-272	d1irsa_	X		1	1	1.4	1.5	R267	--	--	--	--	--
											1.02|U	-|-	-|-	-|-	-|-	-|-
	LIG_CYCLIN_1	P46527	30-33	d1jsuc_	C		0.74	0.75	1.4	1.5	R30	N31	L32	F33
											0.73|U	0.72|U	0.58|S	0.95|S
	LIG_Clathr_ClatBox_1	P17870	376-380	d1g4mb2	-		1	1	1.4	1.5	--	--	--	--	--
											-|-	-|-	-|-	-|-	-|-
	LIG_EH_1	Q04206	138-142	d1nfia2	A	ambiguous TP	0.26	0.15	1.4	1.5	N138	N139	P140	F141	Q142
											0.03|U	0.1|U	0.06|S	0.29|S	0.83|U
	LIG_HOMEOBOX	P14653	180-183	d1b72a_	A		0.66	0.66	1.1	1.35	F180	D181	W182	M183
											0.51|U	0.98|G	0.73|G	0.43|G
	LIG_HP1_1	P12956	351-355	d1jeqa3	A		0.47	0.47	0.98	1.16	P352	L353	V354	L355	L356
											0.43|E	0.29|G	0.79|G	0.6|G	0.24|S
	LIG_MAD2	Q9UNH0	541-549	d1go4h_	H		0.67	0.73	1.32	1.27	K541	V542	L543	H544	M545	S546	L547	N548	P549
											0.78|U	0.62|U	0.75|U	0.77|U	0.61|U	0.84|S	0.68|S	0.2|U	0.76|H
	LIG_RB	P05205	61-65	d1knea_	A		0.58	0.41	1.12	1.2	L61	D62	C63	Q64	D65
											0.15|U	1.07|U	0.16|U	0.59|H	0.93|H
	LIG_RB	P03070	103-107	d1gh6a_	A		0.75	0.76	1.4	1.5	L103	F104	C105	S106	E107
											0.81|T	0.61|U	0.61|U	0.87|U	0.85|U
	LIG_RGD	P02751	1524-1526	d1fna__	-		0.62	0.62	1.4	1.5	R78	G79	D80
											0.71|T	0.48|U	0.68|U
	LIG_RGD	P04004	64-66	d1ssua_	A		0.7	0.7	1.4	1.5	R45	G46	D47
											0.8|U	0.64|S	0.67|S
1a	LIG_RGD	P11276	1614-1616	d1mfn_2	-		0.86	0.86	1.4	1.5	R168	G169	D170
											0.61|U	0.85|S	1.13|S
1b	LIG_RGD	P17349	51-53	d1j2la_	A		0.93	0.93	1.4	1.5	R49	G50	D51
											0.97|S	0.68|S	1.13|S
	LIG_RGD	P17495	51-53	d1l3xa_	A		0.67	0.67	1.4	1.5	R51	G52	D53
											0.36|U	0.72|T	0.93|T
	LIG_SH2_GRB2	P08581	1356-1359	d1r0pa_	A		0.44	0.54	1.4	1.5	Y1356	V1357	N1358	V1359
											0.16|T	0.38|T	0.91|T	0.29|U
	LIG_SH2_SRC	P06241	530-533	d2src_3	-		0.9	0.9	1.4	1.5	--	Q528	P529	G530
											-|-	0.97|U	0.9|U	0.72|S
	LIG_SH2_SRC	P12931	529-532	d1kswa3	A		0.89	0.89	1.4	1.5	--	Q528	P529	G530
											-|-	1.03|U	0.87|U	0.66|S
	LIG_SH3_1	Q06609	315-321	d1n0wa_	A		0.69	0.71	1.4	1.5	Y315	D316	S317	P318	C319	L320	P321
											0.4|U	1.01|U	0.34|B	1.03|T	0.77|T	0.56|B	0.7|S
	LIG_SH3_2	P03406	72-77	d2nef__	-		0.56	0.69	1.4	1.5	P72	Q73	V74	P75	L76	R77
											0.61|U	0.44|S	0.28|U	0.76|U	0.55|U	0.71|U
	LIG_SH3_2	P27986	305-310	d1pbwb_	X		0.98	0.93	1.4	1.5	P305	A306	L307	P308	P309	--
											0.97|U	0.82|U	0.87|U	0.81|U	1.41|U	-|-
	LIG_SH3_2	P27986	308-313	d1pbwb_	X		1.04	0.94	1.4	1.5	P308	P309	--	--	--	--
											0.81|U	1.41|U	-|-	-|-	-|-	-|-
	LIG_SH3_4	P08631	248-255	d1qcfa3	A		0.56	0.84	1.4	1.5	K252	P253	W254	E255	K257	D258	A259	W260
											0.91|U	0.83|U	0.18|U	0.52|U	0.78|T	1.02|T	0.07|U	0.15|S
	LIG_SH3_4	P12931	251-258	d1kswa3	A		0.55	0.88	1.4	1.5	K249	P250	Q251	T252	Q253	G254	L255	A256
											1.19|U	0.82|U	0.38|U	0.66|U	0.64|S	0.13|S	0.13|S	0.45|S
	LIG_TRAF2_1	P36941	402-405	d1rf3b_	B		0.63	0.6	1.4	1.5	P402	H403	Q404	E405
											0.5|U	0.72|U	0.48|U	0.81|U
	MOD_CDK	P61763	155-161	d1dn1a_	A	site in a good position for allosteric regulation	0.2	0.25	0.93	1.37	S155	F156	Y157	S158	P159	H160	K161
											0.02|H	0.03|H	0.04|H	0.03|U	0.45|G	0.58|G	0.26|G
	MOD_CDK	Q06830	87-93	d1qq2b_	B		0.46	0.49	1.09	1.43	W87	I88	N89	T90	P91	K92	K93
											0.27|H	0.13|H	0.77|T	0.23|S	0.48|U	0.55|G	0.76|G
	MOD_CDK	P61763	571-577	d1dn1a_	A	site in a good position for allosteric regulation	0.17	0.21	0.84	0.9	H571	I572	L573	T574	P575	Q576	K577
											0.06|S	0.1|E	0.02|E	0.08|U	0.1|H	0.39|H	0.44|H
	MOD_CDK	O15392	31-37	d1e31b_	B		0.31	0.27	1.1	0.9	C31	A32	C33	T34	P35	E36	R37
											0.3|U	0.36|S	0.0|S	0.19|U	0.17|H	0.67|H	0.45|H
	MOD_CDK	P17480	481-487	d1l8ya_	A		0.47	0.3	1.3	1.2	L3	P4	E5	S6	P7	K8	R9
											0.7|U	0.34|U	0.73|U	0.37|U	0.1|U	0.59|U	0.44|H
	MOD_CDK	P17096	49-55	d2ezea_	A		0.85	0.71	1.4	1.5	--	V3	P4	T5	P6	K7	R8
											-|-	1.13|U	0.86|U	0.6|S	0.73|S	0.86|S	0.79|U
	MOD_CDK	P17096	74-80	d2ezea_	X		1.03	1	1.4	1.5	T27	--	--	--	--	--	--
											1.18|U	-|-	-|-	-|-	-|-	-|-	-|-
	MOD_CDK	P54227	34-40	d1sa1e_	E		0.63	0.42	1.4	1.5	F35	N36	A37	S38	L39	P40	R41
											0.82|S	0.63|S	0.78|U	0.42|U	0.61|S	0.92|S	0.24|U
	MOD_CK2_1	P13349	130-136	d1mdya_	A		0.57	0.54	0.7	0.6	Y156	I157	E158	G159	L160	Q161	A162
											0.5|H	0.52|H	0.76|H	0.46|H	0.43|H	0.68|H	0.62|H
	MOD_CK2_1	P25788	239-245	d1irug_	G		0.49	0.49	0.9	1.05	A239	K240	E241	S242	L243	K244	E245
											0.01|H	0.47|H	0.6|H	0.29|H	0.55|H	0.8|U	0.68|U
	MOD_CK2_1	P61244	8-14	d1hloa_	A		0.62	0.53	0.9	1.05	E7	V8	E9	S10	D11	A12	D13
											0.86|H	0.72|H	0.29|U	0.48|U	0.75|H	0.62|H	0.59|H
	MOD_CK2_1	P60983	49-55	d1v6fa_	A		0.41	0.51	0.97	1.05	E56	G57	V58	S59	P60	D61	E62
											0.74|E	0.59|S	0.14|U	0.34|U	0.03|H	0.38|H	0.68|H
	MOD_CK2_1	P62161	98-104	d1a29__	-	P-site side chain exposed	0.25	0.16	0.84	1.05	G98	Y99	I100	S101	A102	A103	E104
											0.29|S	0.37|E	0.04|E	0.23|U	0.32|H	0.45|H	0.08|H
	MOD_CK2_1	P62161	76-82	d1a29__	-		0.49	0.6	1.3	1.05	M76	K77	D78	T79	D80	S81	E82
											0.37|U	0.35|U	0.37|T	0.68|T	0.49|S	0.68|S	0.52|H
	MOD_CK2_1	P00860	300-306	d7odca1	-		1	1	1.4	1.5	--	--	--	--	--	--	--
											-|-	-|-	-|-	-|-	-|-	-|-	-|-
	MOD_CK2_1	P04004	66-72	d1ssua_	X		0.79	0.9	1.4	1.5	D47	V48	F49	T50	M51	--	--
											0.67|S	0.43|U	0.73|U	0.79|U	0.88|U	-|-	-|-
	MOD_CK2_1	P06786	1083-1089	d1bjt__	-		1	1	1.4	1.5	--	--	--	--	--	--	--
											-|-	-|-	-|-	-|-	-|-	-|-	-|-
	MOD_CK2_1	P14598	205-211	d1ov3a1	A		0.72	0.9	1.23	1.4	I205	P206	A207	S208	F209	L210	E211
											0.61|U	0.48|U	0.72|G	0.87|G	0.77|G	0.64|U	0.92|U
	MOD_CK2_1	P25963	280-286	d1nfif_	X		1	1	1.4	1.5	L280	P281	--	--	--	--	--
											0.68|U	1.3|U	-|-	-|-	-|-	-|-	-|-
	MOD_CK2_1	P25963	288-294	d1iknd_	X		0.63	0.73	1.4	1.5	S288	Y289	D290	T291	E292	--	--
											0.17|U	0.85|U	0.22|U	0.46|U	0.7|U	-|-	-|-
	MOD_CK2_1	P35222	390-396	d1g3ja_	A		0.38	0.5	1.4	1.5	D390	A391	A392	T393	K394	Q395	E396
											0.61|T	0.39|T	0.0|U	0.33|T	0.4|T	0.25|U	0.66|S
	MOD_CK2_1	P46527	80-86	d1jsuc_	C		0.63	0.59	1.34	1.4	E80	K81	G82	S83	L84	P85	E86
											0.86|U	0.6|T	0.88|T	0.66|S	0.33|S	0.55|U	0.52|G
	MOD_CK2_1	P49795	148-154	d1cmza_	A		0.63	0.56	1.4	1.5	S148	I149	L150	S151	P152	K153	E154
											0.43|T	0.72|U	0.58|S	0.58|S	0.93|S	0.64|U	0.55|U
1d	MOD_CMANNOS	P10153	34-37	d1k2aa_	A	functional tryptophan exposed; fig 0d	0.18	0.19	0.7	0.6	W7	A8	Q9	W10
											0.36|H	0.03|H	0.32|H	0.02|H
	MOD_CMANNOS	P29460	319-322	d1f42a3	A		0.28	0.27	1.4	1.5	W297	S298	E299	W300
											0.27|U	0.0|U	0.59|U	0.26|U
1e	MOD_N-GLC_1	P04156	180-185	d1qm3a_	A	functional asparagine exposed; fig 0e	0.2	0.24	0.7	0.6	V180	N181	I182	T183	I184	K185
											0.01|H	0.42|H	0.19|H	0.05|H	0.06|H	0.45|H
	MOD_N-GLC_1	P07686	326-331	d1o7ae1	E		0.39	0.43	0.82	0.6	L326	N327	T328	T329	Y330	S331
											0.29|U	0.85|H	0.5|H	0.0|H	0.1|H	0.61|H
	MOD_N-GLC_1	P22303	295-300	d1maab_	B		0.57	0.63	0.93	1.05	--	N265	D266	T267	E268	L269
											-|-	0.91|U	0.31|H	0.35|H	0.71|H	0.14|H
	MOD_N-GLC_1	P04156	196-201	d1qm3a_	A		0.52	0.67	1.17	1.5	E196	N197	F198	T199	E200	T201
											0.38|U	0.85|U	0.17|U	0.48|U	0.8|H	0.45|H
	MOD_N-GLC_1	P22303	494-499	d1maab_	B		0.53	0.65	1.17	1.5	L463	N464	Y465	T466	T467	E468
											0.34|S	0.91|U	0.17|U	0.39|U	0.68|H	0.66|H
1g	MOD_N-GLC_1	P07686	189-194	d1o7ae2	E	functional asparagine side chain exposed; fig 0g	0.15	0.1	0.5	0.4	I189	N190	E191	S192	T193	I194
											0.0|E	0.18|E	0.37|E	0.02|E	0.34|E	0.0|E
	MOD_N-GLC_1	P08887	220-225	d1p9mc2	C		0.39	0.55	0.5	0.4	A201	N202	I203	T204	V205	T206
											0.35|E	0.68|E	0.18|E	0.42|E	0.14|E	0.57|E
1h	MOD_N-GLC_1	P08887	92-97	d1n26a1	A	functional asparagine exposed; fig 0h	0.13	0.24	0.5	0.4	G73	N74	Y75	S76	C77	Y78
											0.04|E	0.37|E	0.0|E	0.1|E	0.01|E	0.25|E
	MOD_N-GLC_1	P40189	130-135	d1bqua1	A		0.44	0.64	0.5	0.4	K12	N13	L14	S15	C16	I17
											0.53|E	0.77|E	0.12|E	0.51|E	0.25|E	0.43|E
	MOD_N-GLC_1	P16471	103-108	d1bp3b1	-		0.47	0.4	0.8	0.4	V279	N280	A281	T282	N283	--
											0.0|E	0.4|E	0.1|E	0.4|E	0.91|U	-|-
1f	MOD_N-GLC_1	P01225	24-29	d1fl7b_	B		0.36	0.56	0.8	0.95	T6	N7	I8	T9	I10	A11
											0.4|E	0.75|E	0.25|U	0.38|U	0.15|E	0.2|E
	MOD_N-GLC_1	P32927	190-195	d1gh7a2	A		0.44	0.64	0.95	1.5	S166	N167	T168	S169	Q170	A171
											0.22|E	0.88|S	0.53|S	0.39|S	0.53|E	0.08|E
	MOD_N-GLC_1	P40189	156-161	d1bqua1	A		0.18	0.28	0.65	0.4	T38	N39	F40	T41	L42	K43
											0.21|U	0.4|E	0.12|E	0.16|E	0.01|E	0.16|E
	MOD_N-GLC_1	P32927	57-62	d1gh7a1	A		0.22	0.44	0.8	0.95	V33	N34	V35	T36	L37	I38
											0.23|U	0.38|U	0.16|E	0.49|E	0.0|E	0.07|E
	MOD_N-GLC_1	P08887	54-59	d1n26a1	A		0.4	0.65	0.95	0.95	D35	N36	A37	T38	V39	H40
											0.35|U	0.75|U	0.22|S	0.55|E	0.0|E	0.51|E
	MOD_N-GLC_1	P16471	58-63	d1bp3b1	B		0.39	0.27	0.95	0.95	T234	N235	Y236	S237	L238	T239
											1.29|U	0.37|U	0.32|U	0.16|E	0.01|E	0.17|E
	MOD_N-GLC_1	P40189	82-87	d1p9ma1	A		0.4	0.45	1.1	1.5	I60	N61	R62	T63	A64	S65
											0.49|U	0.62|S	0.96|T	0.27|T	0.03|E	0.02|E
	MOD_N-GLC_1	P40189	42-47	d1p9ma1	A		0.26	0.51	1.25	1.5	S20	N21	F22	T23	A24	V25
											0.28|U	0.57|U	0.1|B	0.45|U	0.0|U	0.19|E
	MOD_N-GLC_1	P07686	83-88	d1o7ae2	E		0.45	0.63	1.4	1.5	P83	N84	S85	T86	A87	G88
											0.81|S	0.78|S	0.28|S	0.48|S	0.1|U	0.22|U
	MOD_N-GLC_1	P22303	380-385	d1maab_	B		0.4	0.3	1.4	1.5	D349	N350	E351	S352	L353	I354
											0.71|S	0.57|S	0.67|U	0.02|U	0.41|U	0.02|U
	MOD_N-GLC_1	P32927	345-350	d1gh7a4	A		0.4	0.43	1.4	1.5	L327	Q328	V329	T330	K331	D332
											0.01|U	0.33|U	0.23|U	0.53|U	0.33|U	0.94|S
	MOD_N-GLC_1	P40189	226-231	d1bj8__	-		0.37	0.56	1.4	1.5	H10	N11	L12	S13	V14	I15
											0.33|U	0.73|U	0.13|U	0.39|B	0.15|U	0.51|U
	MOD_N-GLC_2	P00745	366-368	d1autc_	C		0.41	0.37	0.7	0.6	N166	E167	C168
											0.74|H	0.5|H	0.0|H
	MOD_N-GLC_2	Q07108	111-113	d1e8ia_	A		0.24	0.28	0.7	0.6	N111	A112	C113
											0.56|H	0.15|H	0.0|H
	MOD_N-GLC_2	P00533	56-58	d1nqla1	A		0.39	0.28	1.4	1.5	N32	N33	C34
											0.54|T	0.63|T	0.01|U
	MOD_PIKK_1	P23025	193-199	d1xpa_1	-		0.43	0.42	0.9	1.05	V193	W194	G195	S196	Q197	E198	A199
											0.19|H	0.36|H	0.56|S	0.25|S	0.58|H	0.83|H	0.24|H
	MOD_PIKK_1	P54274	216-222	d1h6oa_	A		0.31	0.31	0.8	0.6	M216	I217	I218	S219	Q220	K221	D222
											0.47|T	0.04|H	0.48|H	0.57|H	0.06|H	0.06|H	0.49|H
	MOD_PIKK_1	P00520	443-449	d1fpua_	A		0.38	0.7	1.03	1.3	I443	D444	L445	S446	Q447	V448	Y449
											0.21|U	0.48|U	0.28|G	0.82|G	0.58|G	0.01|H	0.28|H
	MOD_PIKK_1	P07900	3-9	d1osfa_	A		1.02	1	1.4	1.5	--	--	--	--	--	D9	Q10
											-|-	-|-	-|-	-|-	-|-	1.29|U	0.83|U
	MOD_PKA_1	P00176	125-131	d1po5a_	A	Very allosteric protein	0.24	0.43	0.7	0.6	R125	R126	F127	S128	L129	A130	T131
											0.57|H	0.71|H	0.08|H	0.02|H	0.11|H	0.22|H	0.0|H
	MOD_PKA_1	P04167	125-131	d1suoa_	A		0.28	0.34	0.7	0.6	R125	R126	F127	S128	L129	A130	T131
											0.16|H	0.86|H	0.06|H	0.0|H	0.38|H	0.39|H	0.1|H
	MOD_PKA_1	P13569	657-663	d1r10b_	B		0.15	0.28	0.7	0.6	R657	R658	S659	S660	I661	L662	T663
											0.42|H	0.02|H	0.16|H	0.39|H	0.0|H	0.0|H	0.05|H
	MOD_PKA_1	P14598	325-331	d1ueca2	A		0.4	0.29	0.7	0.6	R325	R326	N327	S328	V329	R330	F331
											0.37|H	0.49|H	0.32|H	0.0|H	0.38|H	0.69|H	0.58|H
	MOD_PKA_1	P54227	59-65	d1sa1e_	E		0.54	0.61	0.7	0.6	R60	R61	K62	Y63	Q64	E65	A66
											0.66|H	0.64|H	0.28|H	0.54|H	0.8|H	0.32|H	0.56|H
	MOD_PKA_1	P63104	55-61	d1ib1c_	C		0.37	0.28	0.7	0.6	R55	R56	S57	S58	W59	R60	V61
											0.19|H	0.16|H	0.53|H	0.48|H	0.21|H	0.52|H	0.49|H
	MOD_PKA_1	P26678	13-19	d1fjpa_	A		0.55	0.54	1	0.6	R13	R14	A15	S16	T17	I18	E19
											0.59|H	0.68|H	0.35|H	0.36|H	0.58|S	0.54|S	0.78|S
	MOD_PKA_1	P61013	13-19	d1plp__	-		0.61	0.51	1.2	0.9	R13	R14	A15	S16	T17	I18	E19
											0.31|H	0.72|H	0.67|T	0.5|S	0.31|U	0.73|S	1.06|S
	MOD_PKA_1	Q9BY41	36-42	d1t64b_	B		0.16	0.3	0.8	0.9	K36	R37	A38	S39	M40	V41	H42
											0.61|U	0.09|H	0.06|H	0.2|H	0.06|H	0.03|H	0.06|H
	MOD_PKA_1	P14598	317-323	d1ueca2	A		0.4	0.53	1.1	1.5	K317	R318	L319	S320	Q321	D322	A323
											0.78|U	0.27|U	0.42|U	0.55|U	0.17|H	0.51|H	0.12|H
	MOD_PKA_1	P20942	70-76	d2trcp_	P		0.51	0.44	1.1	1.5	R70	K71	--	S73	I74	Q75	E76
											0.78|U	0.29|U	-|-	0.25|U	0.68|H	0.52|H	0.07|H
	MOD_PKA_1	P03372	233-239	d1hcqb_	B		0.4	0.48	1.03	1.37	R55	R56	K57	S58	C59	Q60	A61
											0.56|G	0.1|G	0.68|G	0.78|T	0.03|U	0.48|H	0.14|H
	MOD_PKA_1	P04083	212-218	d1hm6b_	B		0.45	0.58	1.2	1.5	R213	K214	G215	T216	D217	L218	N219
											0.52|S	1.03|S	0.53|S	0.19|U	0.26|U	0.07|H	0.54|H
	MOD_PKA_1	P19544	390-396	d1a1fa2	A		0.47	0.55	0.94	1.13	R142	N143	F144	S145	R146	S147	D148
											0.64|U	0.46|E	0.12|E	0.56|S	0.49|U	0.51|H	0.49|H
	MOD_PKA_1	P54227	12-18	d1sa1e_	E		0.66	0.77	0.89	0.77	K13	C14	T15	S16	G17	Q18	S19
											0.77|E	0.66|E	0.82|T	0.89|T	0.56|E	0.56|E	0.36|U
	MOD_PKA_1	P16236	263-269	d1gjia1	A		0.42	0.31	0.84	0.7	R263	R264	P265	S266	D267	Q268	E269
											0.13|E	0.12|E	0.32|G	0.69|G	0.54|G	0.55|T	0.57|E
	MOD_PKA_1	P19838	334-340	d1svcp1	P		0.48	0.39	1.27	1.13	R335	R336	K337	S338	D339	L340	E341
											0.2|E	0.29|U	0.51|T	0.67|T	0.57|T	0.52|U	0.62|U
	MOD_PKA_1	P60983	23-29	d1v6fa_	A		0.42	0.6	1.27	1.5	R30	K31	E32	T33	H34	N35	A36
											0.2|U	0.91|U	0.49|U	0.7|S	0.34|S	0.23|U	0.1|E
	MOD_PKA_1	O14965	285-291	d1ol7a_	A		0.58	0.58	1.4	1.5	R285	R286	--	--	L289	C290	G291
											0.22|U	0.51|U	-|-	-|-	0.6|U	0.37|U	0.38|S
	MOD_PKA_1	P01233	114-120	d1qfwb_	B		0.68	0.74	1.4	1.5	R94	R95	S96	T97	T98	D99	C100
											0.65|U	0.99|T	0.9|T	0.57|T	0.31|U	0.83|U	0.54|U
	MOD_PKA_1	P02253	32-38	d1ghc__	-		0.78	0.9	1.4	1.5	--	--	--	A2	G3	P4	S5
											-|-	-|-	-|-	0.71|U	0.35|S	0.9|S	0.48|S
	MOD_PKA_1	P04176	12-18	d2phma1	A		1.06	1	1.4	1.5	--	--	--	--	--	--	G19
											-|-	-|-	-|-	-|-	-|-	-|-	1.45|U
	MOD_PKA_1	P09038	118-124	d1iila_	A		0.36	0.46	1.4	1.5	R118	K119	Y120	T121	S122	W123	Y124
											0.29|S	0.52|S	0.19|S	0.58|T	0.61|T	0.21|U	0.13|B
	MOD_PKA_1	P17655	365-371	d1kful2	L		0.4	0.51	1.4	1.5	R366	R367	G368	S369	T370	A371	G372
											0.36|U	0.66|T	0.89|T	0.52|T	0.3|T	0.04|U	0.0|U
	MOD_PKA_1	P62807	11-17	d1kx5h_	H		0.85	0.94	1.4	1.5	K8	K9	G10	S11	K12	K13	A14
											0.96|S	0.88|S	0.87|S	0.98|U	0.83|U	0.74|U	0.72|U
	MOD_PKA_1	P62807	29-35	d1p3bd_	D		0.98	1.1	1.4	1.5	--	--	--	S1229	R1230	K1231	E1232
											-|-	-|-	-|-	1.3|U	0.8|U	0.92|U	0.83|U
	MOD_PKA_1	Q13526	13-19	d1i8hb_	B		0.63	0.45	1.4	1.5	K8	R9	M10	S11	R12	S13	S14
											0.5|U	0.35|U	0.5|U	0.51|U	0.84|S	1.02|S	0.7|S
	MOD_PKA_1	Q16613	28-34	d1ib1h_	A		0.76	0.89	1.4	1.5	--	--	H30	T31	L32	P33	A34
											-|-	-|-	1.21|U	0.68|U	0.52|U	0.38|U	0.5|S
	MOD_PKA_2	P16949	59-65	d1sa1e_	E		0.54	0.59	0.7	0.6	R60	R61	K62	Y63	Q64	E65	A66
											0.66|H	0.64|H	0.28|H	0.54|H	0.8|H	0.32|H	0.56|H
	MOD_PKA_2	P17676	285-291	d1h8ab_	B		0.57	0.59	0.7	0.6	V285	R286	K287	S288	R289	D290	K291
											0.25|H	0.57|H	0.61|H	0.61|H	0.66|H	0.7|H	0.56|H
	MOD_PKA_2	P0C0S9	16-22	d1hq3a_	A		0.46	0.39	0.9	0.6	S16	R17	S18	S19	R20	A21	G22
											0.55|U	0.31|H	0.12|H	0.46|H	0.73|H	0.39|H	0.69|T
	MOD_PKA_2	P02646	148-154	d1j1ef_	F		0.8	0.92	1.1	1.5	--	R148	I149	S150	A151	D152	A153
											-|-	1.24|U	0.8|U	0.59|U	0.57|H	0.92|H	0.49|H
	MOD_PKA_2	P14859	382-388	d1octc1	C		0.56	0.88	1.3	1.5	K104	R105	T106	S107	I108	E109	T110
											0.39|U	1.0|U	0.35|U	0.75|U	0.25|U	0.59|U	0.62|H
	MOD_PKA_2	P60983	79-85	d1v6fa_	A		0.35	0.57	1.01	0.95	G86	R87	V88	S89	Y90	P91	L92
											0.55|S	0.67|U	0.26|E	0.48|E	0.28|U	0.16|U	0.06|E
	MOD_PKA_2	P00517	335-341	d1q8ta_	A		0.69	0.93	1.4	1.5	I335	R336	V337	--	I339	N340	E341
											0.17|U	0.86|U	0.49|U	-|-	0.93|U	0.68|U	0.7|U
	MOD_PKA_2	P01233	113-119	d1qfwb_	B		0.65	0.78	1.4	1.5	C93	R94	R95	S96	T97	T98	D99
											0.3|U	0.65|U	0.99|T	0.9|T	0.57|T	0.31|U	0.83|U
	MOD_PKA_2	Q96A00	35-41	d1j2ma_	A	known allosteric effect on P-site	0.16	0.01	1.4	1.5	A14	R15	V16	T17	V18	K19	A15
											0.02|S	0.01|S	0.03|S	0.01|U	0.51|S	0.33|U	0.19|U
	MOD_PKB_1	P10275	786-794	d1t79a_	A	probable allosteric effect on P-site	0.18	0.21	0.7	0.6	R786	M787	R788	H789	L790	S791	Q792	E793	F794
											0.37|H	0.01|H	0.25|H	0.42|H	0.01|H	0.0|H	0.3|H	0.25|H	0.0|H
	MOD_PKB_1	P55211	191-199	d1jxqa_	A		0.25	0.3	0.83	0.6	R190	R191	R192	F193	S194	S195	L196	H197	F198
											0.37|H	0.64|H	0.13|H	0.0|H	0.48|H	0.39|H	0.01|T	0.19|T	0.05|E
	MOD_PKB_1	O14757	275-283	d1ia8a_	X		0.93	0.82	1.4	1.5	R275	P276	--	--	--	--	--	--	--
											0.46|U	0.9|U	-|-	-|-	-|-	-|-	-|-	-|-	-|-
	MOD_PKB_1	P12813	349-357	d1cita_	X		0.82	0.95	1.4	1.5	R311	G312	R313	L314	P315	S316	K317	P318	--
											0.91|U	0.66|S	0.94|U	0.39|U	0.74|U	1.01|U	0.36|U	1.41|U	-|-
	MOD_PKB_1	P15976	305-313	d2gata_	A		0.95	1	1.4	1.5	--	--	--	--	--	--	--	K61	G62
											-|-	-|-	-|-	-|-	-|-	-|-	-|-	0.71|U	0.88|S
	MOD_PKB_1	P18031	45-53	d1nl9a_	A		0.29	0.4	1.36	1.5	R45	Y46	R47	D48	V49	S50	P51	F52	D53
											0.2|S	0.29|U	0.96|T	0.84|T	0.06|U	0.05|U	0.0|U	0.0|U	0.24|G
	MOD_PKB_1	P63000	66-74	d1i4ld_	D		0.42	0.32	1.27	1.43	R66	L67	R68	P69	L70	S71	Y72	P73	Q74
											0.82|T	0.57|T	0.03|S	0.15|G	0.71|G	0.1|G	0.0|U	0.5|T	0.92|T
	MOD_PK_1	P11217	11-17	d2skea_	A		0.53	0.53	1.4	1.5	--	--	I13	S14	V15	R16	G17
											-|-	-|-	0.85|U	0.28|U	0.3|S	0.15|S	0.15|U
	MOD_ProDKin_1	P63104	181-187	d1ib1c_	C		0.4	0.3	1.1	1.05	I181	L182	N183	S184	P185	E186	K187
											0.09|T	0.25|S	0.8|U	0.19|U	0.41|H	0.68|H	0.41|H
	MOD_ProDKin_1	P49841	40-46	d1j1ba_	A	P-site side chain exposed	0.2	0.14	0.76	0.4	V40	V41	A42	T43	P44	G45	Q46
											0.17|E	0.56|E	0.01|E	0.12|E	0.16|E	0.01|S	0.35|S
	MOD_ProDKin_1	P00533	690-696	d1m17a_	A		1.06	1	1.4	1.5	--	--	--	--	--	--	G672
											-|-	-|-	-|-	-|-	-|-	-|-	1.42|U
	MOD_ProDKin_1	P10415	67-73	d1gjha_	-		1	1	1.4	1.5	--	--	--	--	--	--	--
											-|-	-|-	-|-	-|-	-|-	-|-	-|-
	MOD_ProDKin_1	P10415	84-90	d1gjha_	-		1	1	1.4	1.5	--	--	--	--	--	--	--
											-|-	-|-	-|-	-|-	-|-	-|-	-|-
	MOD_ProDKin_1	P14921	35-41	d1bqv__	-		0.78	0.49	1.4	1.5	P7	L8	L9	T10	P11	S12	S13
											0.77|U	0.88|S	0.92|S	0.51|U	0.46|U	1.04|S	0.88|S
	MOD_ProDKin_1	P16949	21-27	d1sa1e_	E		0.65	0.63	1.4	1.5	V22	I23	L24	K25	P26	P27	S28
											0.39|U	0.36|U	0.73|U	0.4|S	0.85|U	0.74|U	1.06|S
	MOD_ProDKin_1	P16949	34-40	d1sa1e_	E		0.63	0.52	1.4	1.5	F35	N36	A37	S38	L39	P40	R41
											0.82|S	0.63|S	0.78|U	0.42|U	0.61|S	0.92|S	0.24|U
	MOD_ProDKin_1	P19793	257-263	d1fm6a_	A		0.48	0.52	1.4	1.5	N257	P258	S259	S260	P261	N262	D263
											0.36|U	0.54|S	0.69|S	0.61|U	0.43|U	0.56|S	0.18|U
	MOD_ProDKin_1	P23396	39-45	d1s1hc_	C		0.54	0.68	1.4	1.5	V38	R39	V40	T41	P42	T43	K44
											0.37|U	0.76|U	0.21|B	0.68|S	0.68|S	0.58|S	0.47|U
	MOD_ProDKin_1	P28562	293-299	d1m3ga_	A		0.53	0.71	1.4	1.5	G292	V293	I294	S295	P296	N297	F298
											0.34|U	0.44|U	0.33|U	0.52|S	0.9|S	0.41|U	0.76|S
	MOD_ProDKin_1	P41235	155-161	d1m7wa_	A		0.65	0.57	1.3	1.5	Q155	I156	T157	S158	P159	I160	S161
											0.71|H	0.46|T	0.39|T	0.48|S	0.66|U	0.92|S	0.96|U
	MOD_ProDKin_1	P47712	502-508	d1cjya2	-		1	1	1.4	1.5	--	--	--	--	--	--	--
											-|-	-|-	-|-	-|-	-|-	-|-	-|-
	MOD_ProDKin_1	P49137	219-225	d1kwpb_	-		1	1	1.4	1.5	--	--	--	--	--	--	--
											-|-	-|-	-|-	-|-	-|-	-|-	-|-
	MOD_ProDKin_1	P49137	269-275	d1kwpb_	B		0.37	0.44	1.4	1.5	L269	A270	I271	S272	P273	G274	M275
											0.18|S	0.04|S	0.42|U	0.48|U	0.41|U	0.49|U	0.59|T
	MOD_ProDKin_1	P49137	331-337	d1kwpb_	B		0.43	0.57	1.4	1.5	V331	P332	Q333	T334	P335	L336	H337
											0.03|S	0.53|U	0.58|U	0.51|U	0.63|B	0.18|U	0.52|S
	MOD_ProDKin_1	P49795	148-154	d1cmza_	A		0.63	0.76	1.4	1.5	S148	I149	L150	S151	P152	K153	E154
											0.43|T	0.72|U	0.58|S	0.58|S	0.93|S	0.64|U	0.55|U
	MOD_ProDKin_1	Q07817	112-118	d1lxl__	-		0.41	0.5	1.4	1.5	L112	H113	I114	T115	P116	G117	T118
											0.09|T	0.71|U	0.01|U	0.34|U	0.66|T	0.82|T	0.23|U
	MOD_ProDKin_1	Q07817	44-50	d1lxl__	-		0.71	0.64	1.4	1.5	E44	M45	E46	T47	P48	S49	A50
											0.39|S	0.71|U	0.98|S	0.51|U	0.77|U	0.92|S	0.66|U
	MOD_ProDKin_1	Q07817	59-65	d1lxl__	-		0.59	0.61	1.4	1.5	L59	A60	D61	S62	P63	A64	V65
											0.48|U	0.64|U	0.64|U	0.51|U	0.71|U	0.59|S	0.53|T
	MOD_SPalmitoyl_4	P09471	1-6	d1agra2	A		0.85	0.88	1.17	1.05	--	--	--	L5	S6	A7
											-|-	-|-	-|-	0.62|U	0.8|H	0.7|H
	MOD_SUMO	P15873	126-129	d1plq_1	-		0.79	0.88	1.4	1.5	--	K127	I128	E129
											-|-	1.18|U	0.52|U	0.46|U
1c	MOD_SUMO	P46061	525-528	d1kpsd_	D		0.61	0.74	1.4	1.5	L525	K526	S527	E528
											0.24|S	0.92|U	0.22|U	1.07|S
	MOD_TYR_CSK	P06241	526-534	d2src_3	-		0.83	0.86	1.4	1.5	T523	E524	P525	Q526	--	Q528	P529	G530	E531
											0.65|U	0.7|S	0.58|U	1.08|U	-|-	0.97|U	0.9|U	0.72|S	0.9|U
	MOD_TYR_CSK	P08631	518-526	d1qcfa3	X		0.9	0.87	1.4	1.5	T523	E524	S525	Q526	--	--	--	--	--
											0.92|S	0.39|U	1.03|U	0.75|U	-|-	-|-	-|-	-|-	-|-
	MOD_TYR_CSK	P12931	525-533	d1kswa3	A		0.84	0.88	1.4	1.5	T523	E524	P525	Q526	--	Q528	P529	G530	E531
											0.7|U	0.73|S	0.57|U	1.1|U	-|-	1.03|U	0.87|U	0.66|S	0.93|U
	MOD_TYR_CSK	P51451	496-504	d1qcfa3	X		0.9	0.88	1.4	1.5	T523	E524	S525	Q526	E528	E529	I530	--	--
											0.92|S	0.39|U	1.03|U	0.75|U	1.13|U	1.0|U	0.86|U	-|-	-|-
	TRG_AP2beta_CARGO_1	P17870	385-395	d1jsya2	A		0.94	1	1.4	1.5	--	--	--	--	--	--	--	--	--	Q394	R395
											-|-	-|-	-|-	-|-	-|-	-|-	-|-	-|-	-|-	0.72|U	0.66|B
	TRG_ENDOCYTIC_2	P00533	998-1001	d1m17a_	A		0.99	0.99	1.4	1.5	--	--	--	L977
											-|-	-|-	-|-	0.97|U
	TRG_ER_KDEL_1	P13689	198-201	d1lr5a_	X		0.96	0.96	1.4	1.5	K160	--	--	--
											0.82|U	-|-	-|-	-|-
	TRG_LysEnd_APsAcLL_1	P05855	159-164	d2nef__	-		1	1	1.4	1.5	--	--	--	--	--	--
											-|-	-|-	-|-	-|-	-|-	-|-
	TRG_NES_CRM1_1	P04637	339-352	d1olhd_	D		0.62	0.6	0.7	0.6	E339	M340	F341	R342	E343	L344	N345	E346	A347	L348	E349	L350	K351	D352
											0.72|H	0.52|H	0.44|H	0.71|H	0.79|H	0.53|H	0.58|H	0.79|H	0.45|H	0.57|H	0.63|H	0.64|H	0.67|H	0.6|H
	TRG_NES_CRM1_1	P25054	163-176	d1m5ia_	-		0.64	0.51	1.05	1.05	Q163	N164	L165	T166	K167	R168	I169	D170	S171	L172	P173	--	--	--
											0.59|H	0.54|H	0.09|H	0.51|H	0.62|H	0.53|H	0.18|H	0.77|T	0.79|T	0.21|U	1.06|U	-|-	-|-	-|-
	TRG_PTS1	Q28956	734-737	d1ikta_	A		0.63	0.8	1.22	1.5	Y117	A118	K119	L120
											0.12|H	0.6|T	0.72|T	1.08|U
	TRG_PTS2	P07752	11-17	d1f2ja_	A	TP outside the globular domain	0.68	0.65	1.29	1.45	S1	K2	R3	V4	E5	V6	L7	L8	T9	Q10	L11
											1.07|U	0.54|U	0.9|U	0.74|U	0.96|U	0.39|U	0.58|U	0.54|G	0.7|G	0.71|G	0.4|S
	Tabel S1 - The ELM dataset of structural instances - (a) In the first column, the number of the figure in the manuscript displaying the 3D instance is reported; (b) ELM Linear Motif name as provided by the ELM Databse (www.elm.eu.org); (c) Swissprot ID of the annotated protein; (d) instance sequence range; (e) Scop ID of the domain where the 3D instance has been mapped; (f) PDB chain; (g) notes; …
